# Supplementary material for: Hospital governance accountability structure: a scoping review
Source: BMC Health Serv Res. 2024 Jan 10;24:47. doi: 10.1186/s12913-023-10135-0 (PMC10777527; doi:10.1186/s12913-023-10135-0)
Supplement: Supplementary file 1 — Additional file 1. [file 12913_2023_10135_MOESM1_ESM.xlsx]

## Sheet: Sheet1
supplementary table S1: Codes extracted from selected sources (output of MAXQDA software)
Document name	Code	Segment
zenty2014	Board Member\clinical coordinator	ACO clinical care coordinators:
zenty2014	Board Member\tecnologist	Technology and processes
zenty2014	Board Member\president	ACO president
zenty2014	Board Member\director of operation	ACO director of operation
zenty2014	Board Member\medical director	ACO medical director
zenty2014	Board Member\patient navigation	Patient navigators
zenty2014	Board Member\social works	Social worke
zenty2014	Board Member\clinical dietitian	al dietitians
zenty2014	Board Member\network adminatrator	Network administrator
zenty2014	accountability plan\reporting	Reporting and data
vaughn2014	Board Member\Chief executive office	Chief executive office
vaughn2014	Board Member\Chief medical officer	Chief medical officer
vaughn2014	Board Member\Chief financial officer	Chief financial officer
vaughn2014	Board Member\Chief nursing officer	Chief nursing officer
Alhothaly 2022	Board Member\Patients’ perceptions on accountabilit	Patients’ perceptions on accountabilit
vian 2020	accountability types\difination of accountability	Accountability is a public value that requires government institutions to explain and make understandable their performance in achieving goals and addressing the needs of the public, in comparison to standards and commitments. It requires visible, responsive action if standards and commitments are not me
vian 2021	accountability types	financial, perfor- mance, and political.
vian 2022	accountability types\financial accountability	Financial accountability assures proper allocation and use of resources through budget/ accounting controls and participatory budget processes
vian 2023	accountability types\performance accountability	Performance accountability examines the degree to which outputs align with pre-determined performance targets
vian 2024	accountability types\political accountability	Political/democratic accountability monitors the degree to which governments and institutions deliver on promises, act in the best interest of citizens, and respond effectively to societal needs
vian 2020	accountability types\difination of accountability
uddin2019	accountability plan\report line	The president/CEO was supposed to directly report managerial and business conditions to the citizens
uddin2019	Board Member\Chief executive office	president/CEO
uddin2019	Board Member\Board of Trustees	corporate board
uddin2019	accountability types\financial accountability	was also needed the board to approve the budget
uddin2019	Board Member\board member contition	the mayors, one academic, and two physician representatives from the regional physicians’ association. The advisory committee was to meet twice per year
uddin2019	governance structure
szekendi2014	Board Member\Chief nursing officer	High performers also were more likely to have nurses as voting members
szekendi2014	Board Member	Forty-four percent of high-perform- ing hospital boards have at least one nurse as a voting member, compared with 11% (only 1 of 9) of low-per- forming hospital boar
szekendi2014	accountability plan\report line	However, for a related practice indicator, stating that the board regularly receives written reports on hospital perfor- mance related to established measures and standards for the quality of patient care, an upward pattern was seen
rosen2017	governance structure
reich2018	for introdaction	“A wide range of actors agree that transparency and account- ability are key to all manner of ‘good governance
reich2018	accountability types\difination of accountability	Transparency is a necessary but not sufficient condition of accountability.”
reich2018	accountability types	accountable if the board does not receive accurate and timely information on key performance indicators. I
rechel 2018	governance structure	Hospital boards, consisting of medical, nursing and administrative directors
rechel 2018	governance structure	ndependent hospital trusts managed by a board of directors
rechel 2018	governance structure	Executive board elected by the respective hospital district counc
rechel 2018	governance structure	Hospital boards, mostly consisting of selected experts
rechel 2018	governance structure	Hospital boards, consisting of professionals and elected representatives
rechel 2018	governance structure	Public hospitals owned by local health authorities are under direct managerial control of the local health authorities and the respective regional government; public hospital enterprises are quasi- independent public agencies
rechel 2018	governance structure	Hospital board and Chief Executive Officer
rechel 2018	governance structure	NHS boards, comprising a non-executive chair, non-executive directors, and around six executive directors
rechel 2018	governance structure	and b) Hospital board, composed of officials especially from the health sector and policy-makers from the region c) Governing body, with equal representa- tion of public and private entities forming the consortium d) Board of directors, composed of com- pany representatives, plus a representa- tive of the health administration (with voice but without vote)
rechel 2018	governance structure	Hospital boards are appointed by the respective county council and under their direct political control
pronovost2018	Board Member\good governance	Organizations with good governance perform better (Millar et al., 2013), not just in their finances, but in the products and services they deliver
nyland2015	Board Member\Board of Trustees	Hospital enterprise boards
nyland2015	Board Member\Chief medical officer	Professional boards
nyland2015	Board Member\Board of Trustees	the hospital boards were expected to be the state’s main instrument to manage and control the hospitals
nyland2015	accountability types\difination of accountability	where boards are accountable to the hospital owner (vertical accountability)
nyland2015	accountability plan\report line	In the years to come, several contextual changes altered the functions of the boards. Increasing hospital budget deficits were threatening the legitimacy of the boards, which created a trade-off between the discretion given to the hospital boards and the need for the principal (the Ministry) to secure the implementation of national health politics.
nyland2015	accountability plan\report line	. After this governmental decision, the practices of the boards changed towards a stakeholder perspective:
nyland2015	accountability types\performance accountability	The autonomy left to the boards was reduced, as the hospitals gradually reported more directly to the Ministry, based on an increasing number of detailed performance measures. Accountability was changed from policy accountability towards performance accountability
nyland2015	accountability types	As the government introduced a law to regulate the composition of the hospital boards, increasing budget deficits in the hospitals weakened the legitimate standing of the hospital boards. The Ministry had to react to political signals (accountability), and hybrid controls then emerged to balance the changes in political conditions
mutiganda2013	multi-level governance\gap	In this setting, the gap between managerial identity accountability (i.e., to comply with governance policies issued by the 564 political institution in the real domain of reality) and the identity accountability of medical professionals in their empirical 565 domain of reality leads to accountability tensions.
mutiganda2013	Board Member\Chief medical officer	During the budgetary year, therefore, hospital executives use informal meetings with medical professionals as a way of 574 monitoring their identity accountability. In these informal meetings, however, the use of institutionalised budgetary 575 information, as a tool of governance and accountability, cannot be taken for granted. The head of the surgery clinical group at 576 Omega Hospital explain…
mutiganda2013	multi-level governance\gap	The study found that institutional actors had different patterns of thinking and doing at different organisational levels in 619 both hospital districts, and different accountability perspectives in the actual and empirical domains of reality. These 620 differences are caused by how governance policies from the real domain of reality interact with accountees’ ways of thinking 621 and doing in the…
mutiganda2013	decentralized\budgetary	The main contribution of this study is to extend the Burns and Scapens (2000) conceptual framework by showing that the 627 intra-institutional change process does not lead to taken-for-granted ways of thinking and doing on the part of institutional 628 actors when they act in a world of realities in which institutionalised policies of governance and budgeting lead to different 629 patterns of acc…
mattei2013	multi-level governance	multi-level governance
mattei2013	Board Member\financing system	financing system
mattei2013	accountability types\political accountability	Regional politicians held accountable by technical committee emphasizing professional accountability norms, and working within a mandate from national polit- icians (
mattei2013	decentralized	decentralized
mattei2013	Board Member\Board of Trustees	regional health trusts
mattei2013	Board Member	government-appointed professional committee, with final approval by national-level politicians
mattei2013	accountability types\financial accountability	The transformations in the loci of governance have been complemented by a greater need to control costs, with economization and corporatization impacting hospital planning and funding processes.
mannion 2017	Board Member\board size	board size
mannion 2017	Board Member\board size	were between ten and fifteen in size
macdonald2014	Board Member\user governors in Trust	user governors in Trust
macdonald2014	Board Member	In Trust A, however, relationships between service user governors and trust management were described in more negative terms, and communication appeared poor.
kuhellman 2019	governance structure
kuhellman 2019	decentralized	Historically, hospitals in Russia were subordinate to the corre- sponding tier of government, at the federal, oblast, city and rayon levels
kuhellman 2019	Board Member\user governors in Trust	he oblast ministry is accountable to the elected oblast governor
kuhellman 2019	accountability plan\report line	chief physician, who is accountable only to the regional Minister of Health
kuhellman 2019	accountability plan\report line	The chief physi- cian must, obviously, be medically qualified, and have completed her or his professional training in a medical specialty
kuhellman 2019	multi-level governance	The chief physician has considerable autonomy in deciding how the hospital is organised and managed, including internal gover- nance structures, and employment
kuhellman 2019	Board Member\Chief medical officer	The chief physician has considerable autonomy in deciding how the hospital is organised and managed, including int
kesale 2022	accountability types\financial accountability
kaini 2013	for introdaction	A clear line of responsibility and accountability for the effective and eficient delivery of healthcare is required at all levels. The lack of accountability in the health services is one of the contributory factors for failure of effective and eficient health services in Nepal. Professional accountability of policy makers, healthcare managers and professionals has been focused to improve the qua…
kaini 2013	Board Member\user governors in Trust	Service users’ involvement in the planning, management and delivery of health services helps to promote openness and public engagement.
kaini 2013	for introdaction	The healthcare governance is a framework for improving quality of care and access by increasing accountability and promoting transparency for the excellent outcomes of healthcare, shared learning and sharing
jones 2017	Board Member\board member contition	It was notable that the boards of organisations with high QI maturity had a higher number of clinicians on the board (three or more) than other organisations.
jones 2017	Board Member\board member contition	Moreover, in these organisations the medical director and the director of nursing had an extended role that included an additional corporate function, such as ‘director of governance.’
jiang2012	governance structure	board’s responsibility for the hospital’s quality
jiang2012	multi-level governance	board quality committee,
jiang2012	governance structure	The findings from this analysis suggest that hospital gov- erning boards were engaged in quality oversight by adopting various practices. Consistent with the agency theory per- spective, these practices appear to aim at enhancing the accountability of the board, management, and the medical staff.
jiang2012	for introdaction	With little doubt, hospitals will be facing higher expecta- tions and more pressures in the coming years for delivering better quality of care and safety. It is imperative for hos- pital governing boards to take actions to strengthen their leadership and oversight function for quality
jha2013	decentralized	Second, the English health care system is more centralized, with the UK government having more formal control and oversight than the US government. This centralization may facilitate closer attention to quality issues.
jha2013	multi-level governance	boards pay close attention to the key metrics of care; and hold managers accountable for the delivery of safe, effective health care.
jha2013	Board Member\board member contition	We found boards of directors of English hospitals to be far more expert and engaged in quality issues than their US counterparts. However, there were still areas for improvement, with many English boards lacking expertise and train- ing in assessing and improving the quality of care that their hospitals provide.
goeschel2010	Board Member\board shuldes	Boards should routinely hear stories of harm that occurred at the hospital, putting a face on the problem of quality and patient safet
goeschel2010	Board Member\board shuldes	Boards should base compensation for the CEO on achievement of measurable improvement targets for key responsibilities including quality of care and patient safety.
goeschel2010	Board Member\board shuldes	boards should identify specifi c, measur- able, valid quality indicators consistent with stra- tegic goals and hospital services, and review performance against the indicators no less than quarterly. Such review should include
goeschel2010	accountability plan\report line	Regular quantitative measurement against benchmarks. b. Reported compliance with rigorous data qual- ity standards. c. Performance transparency. i. Weekly or monthly reports of harm. ii. Sentinel event and claims review for qual- ity and safety problems.
goeschel2010	accountability types\performance accountability	Methods for active intervention to improve care. i. Survey of quality and safety culture. ii. Use of survey results to shape improve- ment efforts. iii. Routine mechanism to tap the wisdom of bedside caregivers.
goeschel2010	Board Member\board shuldes	boards should obtain continuous education on quality and patient safety standards, the growing body of empirical literature examining board effec- tiveness for quality and patient safety, and emerging national expectations for quality and safety performance in hospitals
goeschel2010	Board Member\board shuldes	Boards should have a separate quality and patient safety committee that meets regularly and reports to the full board
goeschel2010	Board Member\board shuldes	Boards should ensure the existence and annual review of a written quality improvement and patient safety plan that refl ects systems thinking, contains valid empirical measures of perfor- mance, and is consistent with national, regional, and institutional quality and safety goals
goeschel2010	accountability types\performance accountability	Boards should have an auditing mechanism for quality and safety data, just as they do for fi nan- cial data
goeschel2010	Board Member\board shuldes	Boards should have an auditing mechanism for quality and safety data, just as they do for fi nan- cial data
goeschel2010	Board Member\board shuldes	6 Boards need to hold CEOs
goeschel2010	Board Member\board member contition	medical staff leaders accountable for improvements on both kinds of measures and ensure that the institution has the resources and will to improv
goeschel2010	Board Member\board member contition	New board struc- tures, board education, and performance reports are necessary but likely not suffi cient to accomplish the desired improvement. Many boards are fi nding that this challenge requires a new level of collaboration with the organization’s medical staff in shared efforts to improve care
goeschel2010	for introdaction	Hospital boards face increased accountability for the quality and safety of care in their organizations. Many boards are responding admirably, and all of them can do so if they and their medical staffs are willing to adapt
goeschel2010	Board Member	Boards must engage their medical staffs by becom- ing more involved in and educated about the quality of care provided in their institutions and by inviting physicians to join the governing body. Medical staff members should understand the unique duties of boards, which may help soften the inevitable confl icts that arise when boards and physicians embrace diver- gent goals or strategies.
goeschel2010	Board Member\board member contition	Board members must be suffi ciently educated in quality and safety management and measurement
gelengard 2019	Board Member\Board of Trustees	importance of trust
gelengard 2019	Board Member\board member contition	good relations, which require meetings and dialogue
gelengard 2019	accountability plan\report line	rust is not about absence of control. From the perspective of the principal, govern- ance models reflecting trust involves a large use of dialogue but potentially also a large use of PMS.
gelengard 2019	Board Member\user governors in Trust	selected by pur- chasers and provider together
gelengard 2019	decentralized	wedish county councils
gelengard 2019	for introdaction	Governance models are continuously changing as changes in healthcare systems occur.
george 2016	accountability types
fayed2021	Board Member\board size	The board size in the centralized boards was 20, 10 and 9 in MOHP, HIO and University hospitals, respectively. Governing boards' size in private hospitals exhibited wide variation with a range of 2 up to 20 members and a mean of 9.2
fayed2021	Board Member\board member contition	. There were no outsiders or medical staff in the MOHP and HIO's boards. The board in University hospital has two thirds of its members outsiders and one thirds medical staff. In private hospitals, 21 of the hospitals (21.9%) had outsiders in the board with a range of one to five outsiders and all hospitals had medical staff with a ranged of two to 13 members.
fayed2021	Board Member\board member contition	r financial expertise in University board
fayed2021	decentralized	different activities as approval of annual budget, development of new sources of revenue, approval of policies and procedures…etc. As for provate hospital boards, all hospital boards approve annual budget and approve policies and procedures, whereas only 6 hospitals (8.3%) fundraise for the hospital and 30 hospitals (41.7%) were involved in outsourcing activities (Table 5).
fayed2021	decentralized
dixon2010	accountability types\difination of accountability	Accountability has been described as the process of ‘being called to account to some authority for one’s actions’.11 A more precise definition is ‘a relationship between an actor and a forum, in which the actor has an obligation to explain and to justify his or her conduct, the forum can pose questions and pass judg- ment, and the actor may face consequences’ (emphasis added).12 Similar definitio…
dixon2010	accountability types
dixon2010	decentralized	Vertical accountability to the Department of Health via SHAs has been removed and has been replaced with accountability to a Board of Governors. W
dixon2010	decentralized	these are both vertical relationships, there are clear differences between accountability to a Board of Governors, which is more akin to the account- ability that a board of a company has to its shareholders, and old-style parliamentary accountability
dixon2010	accountability plan\report line
dixon2010	accountability types\political accountability	FTs are not directly accountable to the Secretary of State and are therefore not overseen by SHAs or the Department of Health.
dixon2010	commitees\Community Advisory Pane	Direct engagement with members varies between trusts and mechanisms to support engagement between governors and members (and therefore the ability of the former to represent the latter’s views) are still in their infancy.7 Local Involvement Networks (LINks) replaced patient forums in April 2008
geyndt2017	decentralized
geyndt2017	Board Member\board type	Boards of Directors and their Presidents are appointed by the Council of Ministers in Lebanon; _x0001_ the Chair of the Board in Tunisia represented the Minister of Health and was selected from the higher levels of MOPH staff; _x0001_ The country's President appointed the initial Board President and Board members in the Dominican Republic; _x0001_ the eleven Board members in Kenya were appointed …
geyndt2017	decentralized	Central levels resist devolving authority. Granting full autonomy means a loss of control and is a non-zero-sum game: there are winners and losers. The central levels justify their resistance on grounds of the hospital's financial dependency on the state budget even when the government is not the largest payer (Tunisia). Key constituencies of the autonomous hospital may not be able to reach criti…
geyndt2017	decentralized	Government remains the major source of financing of autono- mous public hospitals except in two of the six Dominican Republic hospitals. Financing issues include irregular and late payments for health services provided to government referred patients or to civil servants (Lebanon, Ecuador). Payments are made on a timely basis in the Malaysia case where two thirds of patients are referred by the g…
geyndt2017	decentralized	. Gradualism. Start small. Large scale hospital autonomy pro- grams involving all public facilities have not a5chieved their ob- jectives (Tunisia, Pakistan, Iran, and Lebanon). More positive results have been obtained with starting on a small scale with one hospital (Malaysia), two hospitals and scaling up to six (Dominican Re- public) meanwhile applying lessons learned. 2. Legal Framework: A le…
botje 2013	governance structure\structure in cunteries	In the decentralised health care system,the governmen- tal inference gradually decreased since the 80s, requiring internal oversight bodies,the boards oftrustees,to increas- ingly challenge and support hospital management boards. Dutch hospitals are private, non-profit organisations and their governance structure reflects a “two-tier model” that is similar to a corporate model. This means that th…
botje 2013	for introdaction	We found that trustees and hospital management boards are reasonably orientated towards quality. Receiv- ing and reviewing information about quality performance should provide insights and opportunities to improve qual- ity. However, we were not able to find a linear relationship between quality orientation and hospital performance.
bonde2018	for introdaction
austin2017	accountability plan\Audit report:	Audit report:
austin2017	accountability types\accountablity component	The four components that we identified as key to this effort are board governance, an accountability plan, use of a con- solidated quality performance statement, and auditing.
austin2017	Board Member\good governance	Board governance supports success by ensuring that goals are clearly defined for those carrying out quality improvement work and by holding organizational leaders accountable for perfor- mance
austin2017	accountability plan	accountability plan
austin2017	accountability plan\on- solidated quality	The use of a con- solidated quality statement supports success by summarizing performance on key measures, providing greater focus to the board and leadership on those issues that require their at- tention, and allowing for more focused education for the board and nonclinical leadership on what the measures mean and why they are important
austin2017	accountability plan\Audit report:	the audit supports success by ensuring that the data being used to track and measure the system’s performance are as accurate as possible.
askim2015	decentralized	semiautonomous
askim2015	decentralized	autonomy
conner 2015	accountability types\accountablity component	a person has ‘ responsibilities ’ , meaning obligations, roles, duties; • someone or something is ‘ responsible ’ for the occurrence of an event, i.e. they caused or contributed in some critical way to the event that happened, and consequently may be worthy of praise or blame; • a person is said to be ‘ responsible ’ , meaning reliable, dependable;
Pascal 20150	accountability types\accountablity component	First, the evolution of institutional spending is now under control. The growth in consumption of hospital care has continued to slow since 1970. It is now less than 3% per year, and proportionally lower than the growth of total health expenditures. The annual expenditure ceilings set by Parliament, which were regularly exceeded between 1997 and 2010, are now met.
al mubarak 2021	for introdaction	now have the role of monitoring and legislating, while giving the clusters the responsibility to provide medical services, operate and manage each cluster’s hospitals.
vian2020	accountability types\difination of accountability	Experts note three elements of accountability: 1) answerability, or the obligation to justify one’s action; 2) enforcement, the consequences imposed if the action and justification are not satisfactory; and 3) responsiveness, the willingness of those held accountable to respond to demands made
Local Health Integration Network 2020	accountability importance	stipulates accountability and performance obligations for planning, integration and delivery of programs and services.
Ahlin 2012	Board Member\board member contition	Physicians, dentists and midwives are not Hospital employees and are instead given privileges to independently practice in the Hospital (on a predefined scope). This is in contrast to nurses and other allied healthcare workers who are hired under the CEO and work for the Hospital
World Health Organization 2012	governance structure	multiple levels of governance
World Health Organization 2012	governance structure	whole-of-government structures
Government of the Northwest Territories 2014	accountability types\performance accountability	Performance Accountability - demonstrating and accounting for performance in light of agreed upon performance targets. Its focus is on the services, outputs, and results or outcomes of public agencies and programs. Performance accountability is linked to financial accountability in that the financial resources to be accounted for are intended to produce goods, services, and benefits for citizens,…
Government of the Northwest Territories 2014	accountability types\political accountability	Political/Democratic Accountability - has to do with the institutions, procedures, and mechanisms that seek to ensure that government delivers on electoral promises, fulfills the public trust, aggregates and represents citizens‟ interests, and responds to ongoing and emerging societal needs and concerns. The political process and elections are the main avenues for this type of accountability.
Government of the Northwest Territories 2014	accountability types\financial accountability	Financial Accountability - tracking and reporting on allocation, disbursement, and utilization of financial resources, using the tools of auditing, budgeting, and accounting. The operational basis for financial accountability begins with internal agency financial systems that follow uniform accounting rules and standards.
Healthcare Governance & Transparency Association 2014	governance structure	Public and Private Hospitals
Healthcare Governance & Transparency Association 2014	governance structure	The hospital understands itself as a self-governed autonomous body and acts within its corporate purpose and mission as set-up by the owners and other key stakeholders.
Health Service Executive 2016	Board Member\Chief executive office	Chief Executive Officer
Health Service Executive 2016	Board Member\Chief financial officer	financial management
Health Service Executive 2016	accountability plan\report line	Accountable officers are responsible and accountable for the performance of the services they manage.
Health Service Executive 2016	accountability plan\report line	a monthly performance management process
